# Supplementary material for: Prenatal Maternal Smoke, DNA Methylation, and Multi-omics of Tissues and Child Health
Source: Curr Environ Health Rep. 2022 Jun 7;9(3):502–12. doi: 10.1007/s40572-022-00361-9 (PMC9363403; doi:10.1007/s40572-022-00361-9)
Supplement: Supplementary file 1 — Supplementary file1 (XLSX 88 KB) [file 40572_2022_361_MOESM1_ESM.xlsx]

## Sheet: TableS1 
Table S1. Summary of studies investigating the association between DNA methylation (and other omics) and prenatal and early childhood exposure to tobacco smoke in different tissues
Abbreviations for exposure: MSBP: maternal smoking before pregnancy; MSDP: maternal smoking during pregnancy; PSBP: paternal smoking before pregnancy; PSDP: paternal smoking during pregnancy; GMSDP: grandmother smoking during pregnancy; pregSHS: second-hand smoke in pregnancy; postSHS: second-hand smoke in childhoood; Exp: exposed; Unexp: unexposed; Any: any MSDP; Sust: sustained MSDP; Cig/day: c…
Abbreviatios for omics: DNAm: DNA methylation; CpGs: CpG sites; DMR: diferentially methylated regions.
Abbreviations for methods: 450K: Infinium HumanMethylation450 BeadChip - Illumina; 27K: Infinium HumanMethylation27 BeadChip – Illumina; EPIC: Infinium HumanMethylationEPIC BeadChip - Illumina; WGBS: Whole-genome bisulfite sequencing; NGS: next generation sequencing.
Other abbreviations: MR: Mendelian randomization; eQTMs: expression quantitative trait methylations; mQTLs: methylation quantitative trait locus.
Author	Year	PMID	Design	N (cohorts)	Age	Tissue	Ancestry	Omics	Screening / Candidate	Methods	Exposure	N exp/unexp	N CpGs or DMRs	Pathways	eQTMs	Dose and duration	By sex	By ancestry	By genetics	Health outcome	Mediation	MR
Bauer	2016	27013061	Population based	Discovery: 16 (0y), 6 (1y), 6 (4y) (LINA); Replication subset 1: 471 (0y), 498 (1y), 234 (4y) (LINA); Replication subset 2: 256 (6y) (LISA)	0y, 1y, 4y, 6y	Cord blood; whole blood	European ancestry	DNAm	Screening	Discovery: WGBS (0y, 1y, 4y); Replication (0y, 1y, 4y, 6y): Candidate MassARRAY	MSDP	Discovery: 8 (exp) / 8 (unexp) (0y), 3 (exp) / 3 (unexp) (1 y and 4y); Replication for TMEM241 DMR 0y: 140 (unexp) / 78 (exp at diff cotinine levels); for GFPT2 (JNK2 enhancer) 0y: 133 (unexp) / 84 (exp at different cotinine levels) , and at 6y: 21 (unexp) / 27 (exp at different cotinine levels)	Discovery: 8409 DMRs (0y); 7644 DMRs (1y), 7720 (4y); Validation 0y: 2 DMRs (intron of TMEM241 and GFPT2) selected for validation in subset 2 and in subset 2 and replication cohort, respectively	Tested	Tested (RNA-seq + target qPCR)	Not tested	Not tested	Not tested	mQTLs	Risk of wheeze	Not tested	Not tested
Bouwland-Both	2015	26265957	Population based	506 (GenR)	0y	Cord blood	European ancestry	DNAm	Candidate	Candidate MassARRAY	MSDP	172 (exp) / 334 (unexp)	2 imprinted loci (IGF2DMR and H19)	Not tested	Not tested	Duration-dose: unexp < early pregnancy < sust (<5 cig/day) < sust (≥5 cig/day)	By female and male	Not tested	Not tested	Small for gestational age	Tested	Not tested
Breton	2009	19498054	Population based	Subset 1: 348 (CHS); Subset 2: 272 (CHS)	6y	Buccal epithelium	USA (Mostly Hispanic)	DNAm	Screening	Subset 1: repetitive elements bisulfite pyrosequencing; Subset 2: GoldenGate Cancer methylation panel I /candidate bisulfite pyrosequencing	MSDP	Subset 1: 102 (exp) / 239 (unexp); Subset 2: 134 (exp) / 138 (unexp)	Subset 1: DNAm at 2 repetitive elements (LINE1 and AluYb8); Subset 2: 8 CpGs (2 at AXL and PTPRO genes validated by pyrosequencing)	Not tested	Not tested	Not tested	Not tested	Not tested	Interaction with GSTM1 and GSTP1 genotype	Not tested	Not tested	Not tested
Breton	2014	24964093	Population based	Discovery: 527 (Asthma BRIDGE-CAMP); Replication - subset 1: 526 (Asthma BRIDGE); Replication - subset 2: 1,062 (MoBa)	Discovery: 8.7y; Replication - subset 1: 5-12y; Replication - subset 2: cord blood (0y)	Discovery: Whole blood; Replication - subset 1: whole blood; Replication - subset 2: cord blood	European ancestry	DNAm	Screening	Discovery: 27K; Replication - subset 1 and 2: 450K	MSDP	Discovery: 65 (exp) / 462 (unexp); Replication - subset 1: 461 (unexp) / 65 (exp) / 461 (unexp); Replication - subset 2: 136 (exp) / 926 (unexp)	Discovery: 19 CpGs; Replication - subset 1: 2 CpGs; Replication - subset 2: 2 CpGs	Not tested	Not tested	Not tested	Not tested	Not tested	Not tested	Not tested	Not tested	Not tested
Cardenas	2019	31497855	Population based	441 (Gen3G)	0y	Placenta	Canada (European ancestry)	DNAm	Screening	EPIC	MSDP	38 (exp) / 403 (unexp)	71 CpGs	Tested	Not tested	Not tested	Not tested	Not tested	Not tested	Birth weight	Tested	Not tested
Chatterton	2017	28149327	Clinical setting	24 dorsolateral prefrontal cortex samples	2nd trimester fetuses (abortions)	Dorsolateral prefrontal cortex	USA (European ancestry)	DNAm	Screening	450K	MSDP	14 (exp) / 10 (unexp)	4 DMRs	Tested	Not tested	Not tested	Not tested	Not tested	Not tested	Not tested	Not tested	Not tested
Chhabra	2014	25482056	Clinical setting	85 fetal lung and 80 placental samples	2nd trimester fetuses (57-122 postconceptional days)	Placenta; fetal lung	USA	DNAm	Screening	450K and candidate bisulfite pyrosequencing (validation)	MSDP	39 (exp) / 41 (unexp)	469 CpGs	Not tested	Not tested	Not tested	Not tested	Not tested	Not tested	Not tested	Not tested	Not tested
Everson	2021	34429407	Population based	1,700 (7 cohorts)	0y	Placenta	Mostly European ancestry (1.85% other ancestry groups)	DNAm	Screening	450K	MSDP	344 (exp any) /1356 (unexp); 163 (exp sust) /632 (unexp)	443 CpGs	Tested	Tested	Duration: unexp < any < sust	Not tested	Not tested	Not tested	Birth weight; gestational age	Not tested	Not tested
Fa	2018	29169084	Clinical setting	39 placentas and 43 fetal livers (first trimester: 6-12 weeks)	0y	Placenta; fetal liver	Mostly European ancestry	DNAm	Candidate	Candidate bisulfite pyrosequencing	MSDP	Placenta: 17 (exp)/ 22 ( unexp); Fetal liver: 18 (exp)/15 (unexp)	CYP1A1 and AHRR	Not tested	Tested (AHRR and CYP1A1 gene expression)	Not tested	Not tested	Not tested	Not tested	Not tested	Not tested	Not tested
Flom	2011	21994404	Population based	88 (New York Women's Birth Cohort)	43y	Peripheral blood granulocytes	USA (Multiethnic)	DNAm	Candidate	MethyLight	MSDP	32 (exp) / 56 (unexp)	DNAm at 1 repetitive element (Sat2)	Not tested	Not tested	Not tested	Not tested	Not tested	Not tested	Not tested	Not tested	Not tested
Fuemmeler	2021	34009014	Population based	Subset 1: 79 (NEST); Subset 2: 115 (NEST)	0y	Cord blood	Non-Hispanic White or Black	DNAm	Screening	Subset 1: 450K; Subset 2: candidate bisulfite pyrosequencing	pregSHS	Subset 1: 76 (exp at different degrees according to cotinine plasma levels) / 3 (unexp); Subset 2: 115 (exp at different degrees according to cotinine plasma levels)	Subset 1: 29,049 CpGs; Subset 2: CpGs in one gene PRKG1 region validated	Tested	Not tested	Not tested	Not tested	Not tested	Not tested	Not tested	Not tested	Not tested
Joubert	2014	24740201	Population based	1042 (MoBa)	0y	Cord blood	European ancestry	DNAm	Screening	450K	MSDP, MSBP, PSBP, GMSDP	204 (exp GMSDP) / 57 (exp MSDP) / 60 (exp GMSDP and MSDP) / 607 (unexp GMSDP and MSDP); 317 (exp PSBP) / 718 (unexp to PSBP)	26 CpGs	Not tested	Not tested	Duration of MSDP: unexp < quit before pregnancy < early pregnancy < sust; Duration GSDP and PSBP: No < Yes	Not tested	Not tested	Not tested	Not tested	Not tested	Not tested
Jourbert	2012	22851337	Population based	Discovery: 1,062 (MoBA); Replication: 36 (NEST)	0y	Cord blood	Norway (European ancestry)	DNAm	Screening	450K (discovery and replication cohorts)	MSDP	Discovery: 304 (exp) / 758 (unexp); Replication: 18 (exp) / 18 (unexp)	Discovery: 26 CpGs; Replication: 5 CpGs	Tested	Not tested	Not tested	Not tested	Not tested	Not tested	Not tested	Not tested	Not tested
Jourbert	2016	27040690	Population based	6,685 (13 cohorts)	0y; 7y	Cord blood; whole blood	Mostly European ancestry	DNAm	Screening	450K	MSDP	0y: 897 (exp sust) / 1,646 (exp any) / 5,039 (unexp); 7y: 266 (exp sust) / 404 (exp any) / 2,783 (unexp)	0y: 568 CpGs; 7y: 148 CpGs	Tested	Not tested	Duration: unexp < any < sust	Not tested	All; only European	Not tested	Not tested	Not tested	Not tested
Lee	2015	25325234	Population based	Discovery: 132 (SYS); Replication: 447 (ALSPAC)	0y; 7y; 17y	Cord blood; whole blood	Canada and UK (European ancestry)	DNAm	Screening	450K (discovery and replication cohort)	MSDP	Discovery: 66 (exp) / 66 (unexp); Replication 0y: 39 (exp) / 402 (unexp), 7y: 39 (exp) / 408 (unexp), 17y: 13 (exp) / 206 (unexp)	5 CpGs	Not tested	Not tested	Not tested	Not tested	Not tested	Not tested	Not tested	Not tested	Not tested
Maccani	2013	24283877	Population based	206 (1 cohort)	0y	Placenta	USA (Multiethnic)	DNAm	Screening	27K and candidate bisulfite pyrosequencing (validation)	MSDP	22 (exp) / 195 (unexp)	1,918 CpGs at nominal significance	Not tested	Not tested	Not tested	Not tested	Not tested	Not tested	Gestational age	Not tested	Not tested
Markunas	2014	24906187	Population based	897 (NCL)	0y	Whole blood	European ancestry	DNAm	Screening	450K	MSDP	290 (exp defined as >1 cig/day) / 607 (unexp defined as never or passive or <1cig/day)	185 CpGs	Not tested	Not tested	Dose: non-active smoker (nonsmokers + passive + infrequent smokers) < light smokers (1–5 cigarettes/day) < moderate smokers (6–10 cigarettes/day) < heavy smokers (≥ 11 cigarettes/day)	Not tested	Not tested	Not tested	Not tested	Not tested	Not tested
Miyake	2018	29618728	Population based	247 (Sapporo)	0y	Cord blood	Japan (Japanese ancestry)	DNAm	Screening	450K; candidate bisulfite next-generation sequencing (validation)	MSDP	123 (exp) / 124 (unexp)	121 CpGs	Not tested	Not tested	Duration: unexp < early pregnancy < sust	Not tested	Not tested	Not tested	Not tested	Not tested	Not tested
Monasso	2020	32330269	Population based	1,261 (GenerationR)	0y	Cord blood	European ancestry	DNAm	Screening	450K	MSDP, MSBP, PSDP	177 (exp) / 1084 (unexp)	1,391 CpGs (sust vs unexp)	Not tested	Not tested	Duration-dose: unexp < sust (<5 cig/day) < sust (≥ 5 cig/day)	Not tested	Not tested	Not tested	Not tested	Not tested	Not tested
Morales	2016	27591263	Population based	Subset 1: 179 (INMA); Subset2: 248 (INMA)	0y	Placenta	Spain (European ancestry)	DNAm	Screening	Subset 1: 450K; Subset 2: candidate bisulfite pyrosequencing	MSDP	Subset 1: 28 (exp) / 151 (unexp); Subset 2: 40 (exp) / 208 (unexp)	50 CpGs	Tested	Not tested	Not tested	Not tested	Not tested	Not tested	Birth weight	Tested	Tested
Mørkve Knudsen	2020	31827900	Population based	Discovery: 195 (RHINESSA and ECRHS); Replication: 159 (IoW)	11-54y	Whole blood	European ancestry	DNAm	Screening	Discovery: EPIC; Replication: 450K	PSDP	Discovery: 129 (exp) / 53 (unexp); Replication: 32 (exp) / 127 (unexp)	33 CpGs and 6 DMRs	Tested	Not tested	Not tested	Not tested	Not tested	Not tested	Not tested	Not tested	Not tested
Murphy	2012	22202639	Population based	418 (NEST)	0y	Cord blood	USA (Multiethnic)	DNAm	Candidate	Candidate bisulfite pyrosequencing	MSDP	110 (any exp) / 75 (sust exp) / 222 (unexp)	1 DMR at IGF2	Not tested	Not tested	Duration: unexp < early pregnancy < sust	By female and male	Not tested	Not tested	Birth weight	Not tested	Not tested
Novakovic	2014	24270552	Population based	46 (PETS)	0y; 18m	Cord blood; buccal epithelium; placenta	Australia (European ancestry)	DNAm	Candidate	Candidate MassARRAY	MSDP	23 (exp) / 23 (unexp)	AHRR gene region in cord blood at 0 and 18m	Not tested	Tested (AHRR gene expression)	Duration: unexp < early pregnancy < sust	Not tested	Not tested	Not tested	Not tested	Not tested	Not tested
Rauschert	2019	31616461	Population based	790 (Raine)	17y	Whole blood	Australia (European ancestry)	DNAm	Screening	450K	MSDP	296 (exp) / 699 (unexp)	23 CpGs	Not tested	Not tested	Duration: unexp < any < mid-pregnancy < sust; dose (cig/day): 0 < 1–5 < 6–10 < 11–15 < 16–20 < 31 or more	By female and male	Not tested	mQTLs	Cardiometabolic traits	Not tested	Not tested
Richmond	2018	29860346	Population based	754 (ALSPAC)	Adults (30y)	Whole blood	UK (European ancestry)	DNAm	Screening	450K	MSDP	216 (exp) /538 (unexp)	15 CpGs	Not tested	Not tested	Not tested	Not tested	Not tested	Not tested	Not tested	Not tested	Not tested
Richmond	2015	25552657	Population based	790 (ALSPAC)	0y;7y; 17y	Cord blood; whole blood	UK (European ancestry)	DNAm	Screening	450K	MSDP, PSDP	91 (exp) / 699 (unexp)	0y: 15 CpGs cord blood; 7y and 17y: 7 CpGs	Not tested	Not tested	Duration: unexp < 1 trimester < 2 trimesters < 3 trimesters; dose (cig/day): 0 < 1–4 < 5–9 < 10–14 < 15+	By female and male	Not tested	Not tested	Not tested	Not tested	Not tested
Rousseaux	2020	33023569	Population based	568 (EDEN)	0y	Placenta	European ancestry	DNAm	Screening	450K	MSDP	187 (exp) / 381 (unexp)	203 DMRs (including 1,023 CpGs)	Not tested	Not tested	Duration: unexp < former smokers < sust	Not tested	Not tested	Not tested	Not tested	Not tested	Not tested
Suter	2011	21937876	Population based	36 placenta samples	0y	Placenta	USA	DNAm	Screening	27K	MSDP	28 (exp) / 53 (unexp)	38 CpGs	Tested	Tested (Illumina HG-12 expression array + validation with qPCR)	Not tested	Not tested	Not tested	Not tested	Not tested	Not tested	Not tested
Toledo-Rodriguez	2010	20583129	Population based	156 (SYS)	13-15y	Whole blood	Canada (European ancestry)	DNAm	Screening	WGBS	MSDP	78 (exp) / 78 (unexp)	BDNF-6 exon promoter promoter and 5’- untranslated region	Not tested	Not tested	Not tested	Not tested	Not tested	Not tested	Not tested	Not tested	Not tested
van Otterdijk	2017	28820654	Population based	120 (HEBC)	0y	Placenta	USA (40% White Non- Hispanic, 28.3% Hispanic/Latin American, 4.2 % Asian, 25.8% African-American, others 1.7%)	DNAm	Screening	Candidate pyrosequencing (6 genes - 11 amplicons)	MSDP	59 (exp: 32 early + 27 sust) / 61 (unexp)	CYP1A1 and AHRR (fetal-side of the placenta) and GFI1 (maternal-side of the placenta)	Not tested	Not tested	Not tested	Not tested	Not tested	Not tested	7 pro-inflammatory proteins in cord blood	Tested	Not tested
Vives-Usano	2020	32811491	Population based	1,203 (HELIX)	8y	Plasma	Mostly European ancestry (7.7% Pakistani or Asian, 2.2% others)	Proteins	Candidate	Luminex	MSDP, postSHS	114 (exp sust) / 176 (exp any) / 1,027 (unexp)	MSDP: 0; postSHS: PAI1	Not tested	Not tested	Duration-dose: unexp < SHS < any < non-sust < sust-low-dose < sust-high-dose	Not tested	All; only European	Not tested	Not tested	Not tested	Not tested
Vives-Usano	2020	32811491	Population based	1,203 (HELIX)	8y	Serum	Mostly European ancestry (7.7% Pakistani or Asian, 2.2% others)	Metabolites	Candidate	Absolute-IDQTM p180 Kit	MSDP, postSHS	114 (exp sust) / 176 (exp any) / 1,027 (unexp)	MSDP: 0; postSHS: sphingomyelin (OH) C16:1, carnitine C9, and PC ae C38.0	Not tested	Not tested	Duration-dose: unexp < SHS < any < non-sust < sust-low-dose < sust-high-dose	Not tested	All; only European	Not tested	Not tested	Not tested	Not tested
Vives-Usano	2020	32811491	Population based	1,203 (HELIX)	8y	Urine	Mostly European ancestry (7.7% Pakistani or Asian, 2.2% others)	Metabolites	Candidate	1H NMR	MSDP, postSHS	114 (exp sust) / 176 (exp any) / 1,027 (unexp)	MSDP: alanine, lactate; postSHS: 0	Not tested	Not tested	Duration-dose: unexp < SHS < any < non-sust < sust-low-dose < sust-high-dose	Not tested	All; only European	Not tested	Not tested	Not tested	Not tested
Vives-Usano	2020	32811491	Population based	1,203 (HELIX)	8y	Whole blood	Mostly European ancestry (7.7% Pakistani or Asian, 2.2% others)	DNAm	Screening	450K	MSDP, postSHS	114 (exp sust) / 176 (exp any) / 1,027 (unexp)	MSDP: 41 CpGs (any/sust vs unexp); postSHS: 0	Not tested	Not tested	Duration-dose: unexp < SHS < any < non-sust < sust-low-dose < sust-high-dose	Not tested	All; only European	Not tested	Not tested	Not tested	Not tested
Vives-Usano	2020	32811491	Population based	1,203 (HELIX)	8y	Whole blood	Mostly European ancestry (7.7% Pakistani or Asian, 2.2% others)	Gene expression	Screening	HTA v2 array	MSDP, postSHS	114 (exp sust) / 176 (exp any) / 1,027 (unexp)	MSDP: 0; postSHS: 0	Not tested	Not tested	Duration-dose: unexp < SHS < any < non-sust < sust-low-dose < sust-high-dose	Not tested	All; only European	Not tested	Not tested	Not tested	Not tested
Vives-Usano	2020	32811491	Population based	1,203 (HELIX)	8y	Whole blood	Mostly European ancestry (7.7% Pakistani or Asian, 2.2% others)	miRNA expression	Screening	Human SurePrint array	MSDP, postSHS	114 (exp sust) / 176 (exp any) / 1,027 (unexp)	MSDP: 0; postSHS: 0	Not tested	Not tested	Duration-dose: unexp < SHS < any < non-sust < sust-low-dose < sust-high-dose	Not tested	All; only European	Not tested	Not tested	Not tested	Not tested
Wiklund	2019	31262328	Population based	2,821 (NFBC1966, NFBC1986, IOWBC, ALSPAC)	16-48 y	Whole blood	Mostly European ancestry	DNAm	Screening	450K / EPIC	MSDP	509 (exp) /2326 (unexp)	69 CpGs	Not tested	Not tested	Dose: cig/day as continous variable	Not tested	Not tested	Not tested	Neurobehaviour	Tested	Tested
Zanhg	2018	29945474	Population based	339 (BBC)	0y	Cord blood	African-American	DNAm	Screening	450K	MSDP	39 (exp) / 300 (unexp)	12 CpGs	Not tested	Not tested	Not tested	By female and male	Not tested	Not tested	Not tested	Not tested	Not tested

## Sheet: TableS2
Table S2. Significant CpGs and DMRs mediating the effect of any/sustained maternal smoking during pregnancy on health outcomes
Mediated effect, mainly mesaured with beta otherwise with OR or logOR, indicates the effect of MSPD on the health outcome which is mediated by differences in DNA methylation.
Birth weigth is measured in grams, infant cortisol levels in ug/dl, IL-8 levels in log(pg/ml), and neuropsycological traits (bipolar II scale, hypomanic personality and ADHD) in symptoms. Small for gestational age, low birth weight and asthma are categorical variables.
ᶧ indicates that the mediation analysis resulted non-significant
Abbreviations: ADHD: attention-deficit and hyperactivity disorder; DMR: differentially methylated region; MR: Mendelian randomization; OR: odds ratio.
Author	Year	PMID	CpG/DMR	Gene	Tissue	Health outcome	N	Mediated effect (units)	Mediated effect (%)	Comment	MR effect (p-value)
Küpers	2015	25862628	cg09935388	GFI1	Cord blood	Birth weight	1681	-37.5	0.186	No exposure-mediator interaction	Not tested
Küpers	2015	25862628	cg14179389	GFI1	Cord blood	Birth weight	1681	-25.1	0.124	No exposure-mediator interaction	Not tested
Küpers	2015	25862628	cg12876356	GFI1	Cord blood	Birth weight	1681	-38.1	0.189	No exposure-mediator interaction	Not tested
Valeri	2017	28234025	cg09935388	GFI1	Cord blood	Birth weight	1022	-28.4ᶧ	0.27	0.7 SIMEX correction	Not tested
Valeri	2017	28234025	cg14179389	GFI1	Cord blood	Birth weight	1022	-9.4ᶧ	0.094	0.7 SIMEX correction	Not tested
Valeri	2017	28234025	cg12876356	GFI1	Cord blood	Birth weight	1022	-14.5ᶧ	0.15	0.7 SIMEX correction	Not tested
Witt	2018	29695247	cg25325512	PIM1	Cord blood	Birth weight	282	-56.3	NA	NA	Not tested
Witt	2018	29695247	cg25949550	CNTNAP2	Cord blood	Birth weight	282	75.7	NA	NA	Not tested
Witt	2018	29695247	cg08699196	ITGB7	Cord blood	Birth weight	282	-39.6	NA	NA	Not tested
Xu	2021	33663600	gene score	GFI1	Cord blood	Birth weight	954	-31.3	67.8%	NA	Not tested
Xu	2021	33663600	cg05575921	AHRR	Cord blood	Birth weight	954	-55.2		NA	Not tested
Xu	2021	33663600	gene score	CYP1A1	Cord blood	Birth weight	954	-18.6		NA	Not tested
Morales	2016	27591263	cg27402634	LEKR1; LINC00086	Placenta	Birth weight	427	114.5	0.365	NA	Significant (p-value 1.59e-01)
Morales	2016	27591263	cg25585967	TRIO	Placenta	Birth weight	427	-16.1	0.051	NA	No instrumental variants available
Cardenas	2019	31497855	cg14160212	MDS2 (closest)	Placenta	Birth weight	441	-280	NA	Exposure-mediator interaction	Not tested
Cardenas	2019	31497855	cg22638236	PBX1	Placenta	Birth weight	441	-301	NA	Exposure-mediator interaction	Not tested
Cardenas	2019	31497855	cg20385913	CYP1A2	Placenta	Birth weight	441	-244	NA	Exposure-mediator interaction	Not tested
Cardenas	2019	31497855	cg11280108	VPRBP	Placenta	Birth weight	441	-185	NA	Exposure-mediator interaction	Not tested
Cardenas	2019	31497855	cg01883283	WBP1L	Placenta	Birth weight	441	-135	NA	Exposure-mediator interaction	Not tested
Cardenas	2019	31497855	cg23878024	CD28	Placenta	Birth weight	441	-86	NA	No exposure-mediator interaction	Not tested
Cardenas	2019	31497855	cg24005876	CDK6	Placenta	Birth weight	441	-91	NA	No exposure-mediator interaction	Not tested
Hannon	2019	30966880	cg09935388	GFI1	Neonatal blood	Birth weight	1263	-28.6ᶧ	0.093	0.7 SIMEX correction	Not tested
Hannon	2019	30966880	cg05575921	AHRR	Neonatal blood	Birth weight	1263	-42.8ᶧ	0.143	0.7 SIMEX correction	Not tested
Hannon	2019	30966880	cg26889659	EXOC2	Neonatal blood	Birth weight	1263	-23.7	0.076	0.7 SIMEX correction	Not tested
Murphy	2012	22202639	DMR	IGF2	Cord blood	Low birth weight	407	NA	2.2%ᶧ (females); 21% (males)	NA	Not tested
Bouwland-Both	2015	26265957	DMR	IGF2	Cord blood	Small for gestational age	506	-0.096 (logOR)	NA	NA	Not tested
Wiklund	2019	31262328	cg25189904	GNG12	Whole blood	Schizophrenia (bipolar II scale)	703	0.07	0.3	NA	Significant (p-value 3.37e-05) - two sample MR
Wiklund	2019	31262328	cg25189904	GNG12	Whole blood	Schizophrenia (hypomanic personality)	703	0.07	0.28	NA
Miyake	2021	33827680	DMR	GFI1	Cord blood	ADHD	1150	0.3	0.484	NA	Not tested
Stroud	2014	24999830	Candidate CpG (-3263 pos relative to TSS)	NR3C1	Placenta	Infant level cortisol	45	NA	0.25	NA	Not tested
Neophytou	2019	31342008	cg05575921	AHRR	Whole blood	Asthma	527	1.18 (OR)	NA	NA	Not tested
Otterdijk	2017	28820654	Candidate CpG (chr1:230279479)	GALNT2	Placenta	IL-8 in cord blood	107	0.48ᶧ	NA	NA	Not tested
Otterdijk	2017	28820654	Candidate CpG (chr1:92480590)	GFI1	Placenta	IL-8 in cord blood	107	0.54ᶧ	NA	NA	Not tested
Otterdijk	2017	28820654	Candidate CpG (chr1:92480576)	GFI1	Placenta	IL-8 in cord blood	107	0.53ᶧ	NA	NA	Not tested
